# Supplementary material for: Single-Nucleotide Polymorphisms in MICA and MICB Genes Could Play a Role in the Outcome in AML Patients after HSCT
Source: J Clin Med. 2021 Oct 9;10(20):4636. doi: 10.3390/jcm10204636 (PMC8537017; doi:10.3390/jcm10204636)
Supplement: Supplementary file 1 [file jcm-10-04636-s001.zip]

Archive with 1 entries (1 files):
- jcm-1353434-supplementary.pdf
